# Supplementary material for: Planar cell polarity proteins mediate ketamine-induced restoration of glutamatergic synapses in prefrontal cortical neurons in a mouse model for chronic stress
Source: Nat Commun. 2024 Jun 10;15:4945. doi: 10.1038/s41467-024-48257-6 (PMC11165002; doi:10.1038/s41467-024-48257-6)
Supplement: Supplementary file 6 — Source Data [file 41467_2024_48257_MOESM6_ESM.xlsx]

## Sheet: Figure 1f
IL-1b
Figure 1f	BCD_Sal	CORT_Sal	CORT_Ket
	91.1215	155.318	107.343
	100.467	117.49	90.7877
	108.411	141.522	121.76

## Sheet: Figure 1h
NfkB
Figure 1h	BCD_Sal	CORT_Sal	CORT_Ket
	104.566	149.309	101.801
	93.8835	118.24	96.5228
	101.55	123.67	111.605

## Sheet: Figure 3d
TST
Figure 3d	Control	iDREADD
	122.37	188.77
	46.77	182.9
	122.53	140.47
	126.3	178.87
	191.5	183.9
	99.13	228.73
	192.37

## Sheet: Figure 3f
OF
Figure 3f	Control	iDREADD
	5265.26	5736.71
	5731.6	4024.71
	4233.86	5286.7
	5362.01	5076.52
	4914.5	4995.2
	4946.97	4123.04
	3270.17

## Sheet: Figure 3g
Food consumed
Figure 3g	Control	iDREADD
	240	100
	170	100
	180	110
	160	110
	150	120
	210	100
	180

## Sheet: Figure 3i
TST
Figure 3i	Control	iDREADD
	148.8	56.77
	271.47	170.23
	94.2	209.23
	71.27	147.73
	133.8	153.87
	159.93	219.6
	17.63	141.1
	172.53

## Sheet: Figure 3k
OF
Figure 3k	Control	iDREADD
	5571.67	4943.64
	4241.21	5404.47
	4747.47	4843.75
	4725.66	4348.56
	3460.56	5483.45
	4019.99	4137.88
	4628.17	4705.78
	4612.2

## Sheet: Figure 3l
Food consumed
Figure 3l	Control	iDREADD
	200	90
	150	170
	110	130
	130	160
	100	90
	260	160
	170	130
	70

## Sheet: Figure 4c
Transcripts
Figure 4c	BCD_Sal	CORT_Sal	CORT_Ket
	0.930356	0.908726	0.943172
	0.883785	0.234373	0.864338
	0.928592	0.844807	0.789054
	1.13922	0.732592	0.901979
	1.06372	0.595874	1.17115
	0.843212	0.82492	1.11895
	1.02138	0.783018	0.745376
	1.04678	0.650917	1.0458
	1.04678		0.961638
	1.09618

## Sheet: Figure 4d
Transcripts
Figure 4d	BCD_Sal	CORT_Sal	CORT_Ket
	0.860048	0.373233	1.28825
	0.861244	1.05348	1.16184
	1.12201	0.780176	1.13174
	1.12679	0.445471	1.08839
	0.860048	0.857231	1.4833
	1.01435	0.925857	1.29548
	0.842105	0.752485	1.01736
	1.3134		1.02699
			1.37012

[truncated: 17 more sheets: Figure 4f, Figure 4g, Figure 4i, Figure 4j, Figure 5c, Figure 5e, Figure 5f, Figure 6c, Figure 6d, Supplemental Fig. 6c, Supplemental Fig. 7c, Supplemental Fig. 7e, Supplemental Fig. 7f , Supplemental Fig. 7h, Supplemental Fig. 7i , Supplemental Fig. 8a, Supplemental Fig. 8b]
